# Supplementary material for: S-Nitrosoglutathione Reductase Contributes to Thermotolerance by Modulating High Temperature-Induced Apoplastic H2O2 in Solanum lycopersicum
Source: Front Plant Sci. 2022 Apr 12;13:862649. doi: 10.3389/fpls.2022.862649 (PMC9042256; doi:10.3389/fpls.2022.862649)
Supplement: Supplementary file 1 [file Data_Sheet_1.xlsx]

## Sheet: Fig.1
The statistical analysis for Fig.1, different letter indicate significant difference at a p value <0.05.
Data are means of six replicates (±SD). The comparison was performed using Tukey’s test, SAS software.
Fig.1A	Time(h)	NT		HT
		TRV	TRV-GSNOR	TRV	TRV-GSNOR
	0	a	a	b	b
	1	a	b	c	d
	3	a	a	b	c
	6	a	b	c	d
	12	a	b	c	d
	24	a	b	c	d
Fig.1B	Time(h)	NT		HT
		TRV	TRV-GSNOR	TRV	TRV-GSNOR
	0	a	a	a	a
	1	bc	c	a	b
	3	b	d	a	c
	6	a	b	a	a
	12	ab	c	a	b
	24	a	b	b	c
Fig.1C	Time(h)	NT		HT
		TRV	TRV-GSNOR	TRV	TRV-GSNOR
	0	a	a	a	a
	1	c	b	b	a
	3	b	b	b	a
	6	c	bc	b	a
	12	d	c	b	a
	24	c	b	b	a
Fig.1D	Time(h)	NT		HT
		TRV	TRV-GSNOR	TRV	TRV-GSNOR
	0	a	a	a	a
	1	a	a	a	a
	3	b	b	a	a
	6	c	c	b	a
	12	c	c	b	a
	24	c	c	b	a

## Sheet: Fig.3
The statistical analysis for Fig.3, different letter indicate significant difference at a p value <0.05.
Data are means of six replicates (±SD). The comparison was performed using Tukey’s test, SAS software.
Fig.3A	Time(h)	NT		HT
		TRV	TRV-GSNOR	TRV	TRV-GSNOR
	0	a	a	a	a
	1	c	c	a	b
	3	b	c	a	c
	6	b	b	a	c
	12	a	b	c	d
	24	b	b	a	b
Fig.3C	Time(h)	NT		HT
		TRV	TRV-GSNOR	TRV	TRV-GSNOR
	0	a	a	a	a
	1	bc	c	a	ab
	3	c	c	a	b
	6	b	b	b	a
	12	b	b	a	a
	24	c	c	a	b

## Sheet: Fig.4
The statistical analysis for Fig.4, different letter indicate significant difference at a p value <0.05.
Data are means of six replicates (±SD). The comparison was performed using Tukey’s test, SAS software.
Fig.4A	Time(h)	NT		HT
		TRV	TRV-GSNOR	TRV	TRV-GSNOR
	0	a	a	a	a
	1	c	c	a	b
	3	c	c	a	b
	6	b	c	a	d
	12	bc	b	a	c
	24	c	b	a	a
Fig.4B	Time(h)	NT		HT
		TRV	TRV-GSNOR	TRV	TRV-GSNOR
	0	a	a	a	a
	1	b	c	a	b
	3	bc	c	a	b
	6	c	b	a	b
	12	b	b	a	a
	24	b	b	b	a

## Sheet: Fig.5
The statistical analysis for Fig.5, different letter indicate significant difference at a p value <0.05.
Data are means of six replicates (±SD). The comparison was performed using Tukey’s test, SAS software.
Fig.5A-1	Time(h)	NT		HT
		TRV	TRV-GSNOR	TRV	TRV-GSNOR
	0	a	a	a	a
	1	c	c	a	b
	3	c	c	a	b
	6	bc	c	a	b
	12	bc	c	a	b
	24	b	b	a	b
Fig.5A-2	Time(h)	NT		HT
		TRV	TRV-GSNOR	TRV	TRV-GSNOR
	0	a	a	a	a
	1	a	a	a	a
	3	a	a	a	a
	6	c	c	a	b
	12	c	c	a	b
	24	b	b	a	b
Fig.5A-3	Time(h)	NT		HT
		TRV	TRV-GSNOR	TRV	TRV-GSNOR
	0	a	a	a	a
	1	a	a	a	a
	3	b	b	a	a
	6	c	c	a	b
	12	c	c	a	b
	24	b	b	a	b
Fig.5A-4	Time(h)	NT		HT
		TRV	TRV-GSNOR	TRV	TRV-GSNOR
	0	a	a	a	a
	1	a	a	a	a
	3	c	c	a	b
	6	c	c	a	b
	12	c	c	a	b
	24	b	b	a	b
Fig.5B-1	Time(h)	NT		HT
		TRV	TRV-GSNOR	TRV	TRV-GSNOR
	0	a	a	a	a
	1	b	b	a	a
	3	c	c	a	b
	6	c	c	a	b
	12	c	c	a	b
	24	c	c	a	b
Fig.5B-2	Time(h)	NT		HT
		TRV	TRV-GSNOR	TRV	TRV-GSNOR
	0	a	a	a	a
	1	a	a	a	a
	3	a	a	a	a
	6	b	b	a	b
	12	c	c	a	b
	24	c	c	a	b
Fig.5B-3	Time(h)	NT		HT
		TRV	TRV-GSNOR	TRV	TRV-GSNOR
	0	a	a	a	a
	1	a	a	a	a
	3	a	a	a	a
	6	c	c	a	b
	12	c	d	a	b
	24	c	c	a	b
Fig.5B-4	Time(h)	NT		HT
		TRV	TRV-GSNOR	TRV	TRV-GSNOR
	0	a	a	a	a
	1	a	a	a	a
	3	b	b	a	b
	6	c	c	a	b
	12	c	c	a	b
	24	b	b	a	b

## Sheet: Fig.6
The statistical analysis for Fig.6, different letter indicate significant difference at a p value <0.05.
Data are means of six replicates (±SD). The comparison was performed using Tukey’s test, SAS software.
Fig.6D	Time(h)	NT		HT
		TRV	TRV-RBOH	TRV	TRV-RBOH
	0	a	a	a	a
	1	c	c	a	b
	3	c	bc	a	b
	24	b	c	a	b
Fig.6E	Time(h)	NT		HT
		TRV	TRV-RBOH	TRV	TRV-RBOH
	0	a	a	a	a
	1	b	b	b	a
	3	c	c	b	a
	24	c	c	b	a
Fig.6F	Time(h)	NT		HT
		TRV	TRV-RBOH	TRV	TRV-RBOH
	0	a	a	a	a
	1	b	b	b	a
	3	b	b	b	a
	24	c	c	b	a
